# Supplementary material for: Associations of Bioelectrical Impedance-Derived Phase Angle and Hydration Parameters with Clinical Severity in Ambulatory Chronic Heart Failure
Source: J Clin Med. 2026 Mar 18;15(6):2315. doi: 10.3390/jcm15062315 (PMC13026784; doi:10.3390/jcm15062315)
Supplement: Supplementary file 1 [file jcm-15-02315-s001.zip]

Archive with 1 entries (1 files):
- jcm-4188356-supplementary.pdf
